# Supplementary material for: The Herpes Zoster Patient Pathway and Gaps in Current Vaccination Guidelines in Southeast Asia: Summary of a Zoster Experts’ Network Scientific Workshop
Source: Vaccines (Basel). 2024 Dec 19;12(12):1433. doi: 10.3390/vaccines12121433 (PMC11728494; doi:10.3390/vaccines12121433)
Supplement: Supplementary file 1 [file vaccines-12-01433-s001.zip]

Archive with 1 entries (1 files):
- vaccines-3289647-supplementary.pdf
